# Supplementary material for: Factors of the policy process influencing Health in All Policies in local government: A scoping review
Source: Front Public Health. 2023 Feb 9;11:1010335. doi: 10.3389/fpubh.2023.1010335 (PMC9949293; doi:10.3389/fpubh.2023.1010335)
Supplement: Supplementary file 3 [file Table_1.XLSX]

## Sheet: Data extraction_full text
	Study citation	Year	Country	Level of Gov	Key concept of focus	Aim / objective of the research	Research methods	Research participants	Applied theory	Application of PST?	How applied PST?	Key findings - barriers and/or enablers identified in the policy process	Other key findings in the source	Comparison of different LG context/jurisdictions	Study limitations
1	Exworthy, M., Berney, L., & Powell, M. (2002). 'How great expectations in Westminster may be dashed locally': the local implementation of national policy on health inequalities. Policy & Politics, 30(1), 79-96.	2002	UK	Local	Health inequalities	Aim to describe how health inequalities gets onto the local and national policy agendas and how it is being actioned.	3 case studies (rural, urban and mixed suburbs): incl. interviews, documentation and meeting observations.	Majority local and some national policymakers. Senior managers, Directors of Planning, Public Health doctors, managers in HA's (Health Authorities and networks, including local authorities, NHS, voluntary sector). Method does not specify how many interviews were completed.	MSF	Yes	Interpret the findings in the discussion.	Enabler: Having national policy explicitly refer to health inequalities gave local legitimacy to address this issue. Enabler: Supported policy by the 1997 Labour government Barrier: 'Crowded' policy agenda, health inequalities not being prioritised amongst other local and national issues Barrier: National expectations of local government were not met - largely reported as a lack of structures in …	Application of MSF: Problem, Policy and Politics streams had been partially coupled at national and local levels. The problem was on the agenda, some actions were taken and politics 'uncontroversial'. Howeveer there were issues. At a local level, health inequalities was not seen as an urgent problem, did not have performance monitoring targets attached to it and was less a priority than other iss…	Wasn't raised (even though case study sites chosen for this reason)	Research was conducted in late 90's, early 21st Century - when NHS had a lot of power in the local Health Authorities. A different context to what the new research in the UK would be dealing with.
2	Bagley, P., Lin, V., Keating, T., Wise, M., & Sainsbury, P. (2007). In what ways does the mandatory nature of Victoria's municipal public health planning framework impact on the planning process and outcomes?. Australia and New Zealand Health Policy, 4(1).	2007	Australia	Local	Public health	Aim to identify the strengths and weaknesses of the implementation of mandatory municipal public health framework in Victoria.	Qualitative semi-structured interviews	10 management staff involved in public health planning in Victorian LG, plus 4 interviews with state-based public health staff.	None	No		Enabler: Majority agreed that legislation improved planning. Some reported that it increased the visibility of public health, although others saw it as another responsibility passed on by the State government. Barrier: Significant variation exists: Different LG’s approached the process in different ways e.g. in selecting priorities and engaging community. There does not seem to be a shared unders…	Respondents raised the degree of wariness regarding ‘cost shifting’ by State and Federal government, with responsibility for public health increasing though not with the appropriate level of funding required. Regulation is not enough for effective public health planning in LG, although may act as an influencing factor. Lessons learned: Legislative change needs to be consultive with LG, the scope …	There were no clear differences in council size. Those that took a coordinated and social model approach to the plan were not always the wealthiest of councils and those that took a narrow approach were not always the less financially resourced.
3	Hoeijmakers, M., De Leeuw, E., Kenis, P., & De Vries, N. K. (2007). Local health policy development processes in the Netherlands: an expanded toolbox for health promotion. Health Promotion International, 22(2), 112-121.	2007	Netherlands	Local	Determinants of health	Aim to learn why health policy often fails in LG by using stakeholder and network analysis.	Semi structured interviews (no number specified) Observation Document analysis	Based on 4 municipalities that were commencing local health policy development. Included stakeholders in both professional and non-professional organisations.	MSF and Network analysis	Yes	The study utilises the network analysis very clearly. This was used to map stakeholders in the policy process and describe their characteristics. This formed the basis for the results of the information collected. Also formed the interpretation of the data in the discussion. The MSF is not applied in full – only looking at the role of the policy entrepreneur.		Found that actors don’t engage in strategic networking for health issues, but for own agendas. Local health policy was not important to stakeholders. Whilst the PHS (regional health service) were closely communicating and strategically engaging with municipalities in the networks, they were more removed in action. Municipalities were ‘central’ to networks in all of the 3 networks mapped. However,…	Nil
4	Mannheimer, L. N., Gulis, G., Lehto, J., & Östlin, P. (2007). Introducing Health Impact Assessment: an analysis of political and administrative intersectoral working methods. European Journal of Public Health, 17(5), 526-531.	2007	Slovakia	Local	HiAP	Aims to identify the enablers and barriers to adopt a new way of working horizontally and intersectorally using HIA.	Qualitative Interviews. Doesn't state how many interviews were conducted.	Civil servants and directors, politicians, researchers, representative of local public health institute - who were all involved in the pilot of a HIA approach.	MSF	Yes	MSF used to analyse and interpret the findings.	Enabler: Politicians showed commitment and political will for HIA. Enabler: HIA was seen as a legitimate approach by the WHO and international organisations advocating the approach at the time. Enabler: The local government and university had developed linked with the WHO e.g. membership to the WHO Healthy Cities programme. This also opened a window of opportunity to draw attention to HIA. Barrie…	The main 'problem' that initiated action was the poor health status of the Slovakian population, combined with lack of intersectoral collaboration - which opened a window of opportunity. Changes to the way Slovakia was being governed (in a major overhaul from authoritarian-egalitarian to liberal-democratic) changed the way health was defined and administrative functions. There were few external s…	Nil
5	Guldbrandsson, K., & Fossum, B. (2009). An exploration of the theoretical concepts policy windows and policy entrepreneurs at the Swedish public health arena. Health promotion international, 24(4), 434-444.	2009	Sweden	Local	Child health promotion	Aim to identify if the concepts of 'policy window' and 'policy entrepreneur' could be empirically evidenced within existing policy cases.	Qualitative interviews and document analysis. Nine measures related to child and youth health across 3 municipalities.	50 interviews with municipality staff, managers and politicians; along with NGO representatives. Documents included action plans, politicial meeting minutes, evaluations, NGO documents.	MSF	Yes	Various political science theories and frameworks informed the interview guide. The MSF (specifically policy windows and policy entrepreneurs) formed the basis for data analysis, results and discussion.		In 8 of the 9 cases included, there was evidence of policy, problem and politics streams that opened a policy window. There was evidence of different types of policy entrepreneurs in all cases, politicians that could speak for others and make a clam in a position of decision making power (7 of 9 cases); LG staff with political connections and negotiation skills (8 of 9 cases); 'sheer persistence'…	Nil	The 'policy' (action) had already been decided on. So the analysis of data is retrospective.
6	Jansson, E. V., & Tillgren, P. E. (2010). Health promotion at local level: a case study of content, organization and development in four Swedish municipalities. BMC Public Health, 10(1), 1-12.	2010	Sweden	Local	Health promotion	Aim to understand the processes in the initiation, development and organisation (including type and content) of health promotion in Swedish municipalities between the 1980’s and 2006.	Case study: Four municipalities were purposely chosen to be of similar geographical area, though different internal leadership and governance	Document content analysis and interviews (n=36) Interviews included 30 officials (staff) and 6 politicians.	MSF and Social Change Theory	Yes	Introduced (briefly) social change theory and MSF in the introduction to the article. This was not revisited in the methodology, results or discussion. The discussion did explicitly identify that the study purposely took an inductive approach.	Enablers: Internal initiators: local issues, champions (particularly those in power), local events, stable leadership. External initiators: national recommendations, funding, statistics on locality, media reports and “to some extent” general societal health trends. The external pressures of national health policy are most likely to create action where there is a local champion. Internal factors w…	Health promotion became more formalised for 2 case study sites where there were ‘champions’ with interest in health promotion. Cross – department action was dependent on how clear the objectives and measures were for public health action in the operational planning. Content/achievements – whilst initiating and developing health promotion were more conscious choices, outputs were not always intent…	Nil	The term ‘health promotion’ is used broadly, with some mention of the role of municipalities in addressing broader health determinants. Sweden established national policy on public health, with municipality responsibilities over time. Health promotion changed in definition (and not actually defined) over time from a more behavioural to structural determinants of health focus. It is unknown what ‘…
7	Schmidt, M., Joosen, I., Kunst, A. E., Klazinga, N. S., & Stronks, K. (2010). Generating political priority to tackle health disparities: a case study in the Dutch city of The Hague. American Journal of Public Health, 100(S1), S210-S215.	2010	Netherlands	Local	Health inequities	Aim to determine facilitating factors to gaining political priority of health disparities within The Hague municipality.	Single case study design including semi-structured interviews, document analysis and observations. Prospective study, based on a 4 year research program.	14 people interviewed (the program leader interviewed 23 times). Other participants included councillors, managers and policymakers. Documents included program documentation, meeting minutes, political documents. Observed 17 project steering group meetings.	Shiffman and Smith	Yes	Framework by Shiffman and Smith used for data analysis (selective coding), which framed the subheadings for the results incl. actors, framing and political context.	Enabler: Committed councillors willing to tackle health disparities, based on their political ideology. Barrier: Framing of health inequities as 'unfair' gained little political attention and support. Enabler: Reframing the issue (e.g. agreeing with the debate that individuals were responsible for their own health, though highlighting how environmental structures made this difficult.), linking th…		Nil
8	Bhatia, R., & Corburn, J. (2011). Lessons from San Francisco: health impact assessments have advanced political conditions for improving population health. Health Affairs, 30(12), 2410-2418.	2011	USA	Local	Determinants of health	Focus on how HIA affect broader political conditions for health.	Not stated: Based on experience of the authors.	"synthesis" of communication and dialogue with public and private organisational stakeholders and decision makers and public involved in HIA, along with government documents, media reports and personal observations.	None	No		Barrier: Planners were concerned that doing a health impact assessment (in addition to an Environmenttal Health Assessment) would increase the timeframes and budget. Barrier: The validity of the HIA was often questioned, considered 'speculative'. Barrier: HIA is not institutionalised into any systematic approach within LG Enabler: Health staff limited involvement in EHA's and instead focussed on …	HIA is technical as well as political. HIA may only be effective when it is aligned to the political environment.	Nil	Methods are not outlined in the paper - refers to an appendix online that summarises these - of which I could not locate. It does refer to 3 articles and a textbook by the primary author for 'individual cases/assessments'. I assume these are HIA's that the author has been involved in. The paper starts with acknowledging that there was a separate department created to respond to HIA within the Dep…
9	Collins, P. A. (2012). Do great local minds think alike? Comparing perceptions of the social determinants of health between non-profit and governmental actors in two Canadian cities. Health Education Research, 27(3), 371-384.	2012	Canada	Local	SDoH	Aim to analyse the perceptions of SDOH amongst staff in community-based organisations and local municipalities	Mail administered survey. The two surveys were conducted separately – CBO’s in 2003 and GOV (municipalities) in 2008. CBO survey in Hamilton, Ontario. GOV survey in Vancouver.	Responses include 241 CBO, and 345 GOV participants, response rates 55% and 54% respectively. CBO participants mostly volunteers. GOV participants mostly city staff. Approx half of respondents in each sample held positions of power e.g manager.	None	No		Enabler: Both GOV and CBO participants identify that they have influence over living conditions of populations. Barrier: Structural determinants of health were given the least priority by both CBO and GOV participants. Barrier: Lack of access to resources to take action. Barrier: Level of priority given to healthcare.	Both CBO and GOV participants rated ‘healthy lifestyles’ and ‘clean air and water’ as having a high level of influence over health. These determinants were also rated as the highest priority. The lowest level of priority was given to ‘income’. Both CBO and GOV participants were similar for most of the determinants. Perception of influence did not match level of priority. The determinants of ‘inco…	Nil	The municipality survey is the same as in other Collins article, 2013. CBO survey results in Collins article, 2007. Data from CBO and GOV participatns were from different cities, in different years (5 years apart).
10	de Blasio, A., Girán, J., & Nagy, Z. (2012). Potentials of health impact assessment as a local health policy supporting tool. Perspectives in public health, 132(5), 216-220.	2012	Hungary	Local	Health inequity	Aim to describe experience of using HIA as a ‘health filter’ in one city, a designated healthy city in Hungary (Pecs).	Case study (narrative): Pecs (a designated Healthy City)		None	No		Barrier: Given there was no legal obligation to do a HIA, there was limited motivation. Other barriers were short timeframes, a weak preparation phase (which led to officials not being confident to fulfill the role of HIA in decision making)and lack of support from political decision makers	Description of the attempts to systemise HIA as part of a plan to address determinants of health in a healthy city. Specialist training was provided to 32 officials of different departments within the city administration. This was based on the already available human resources that were working within the policy decisions and had a good understanding of the operation of the council. HIA is not on…	Nil	To note: Pecs has been a long term registered healthy city with resources specific to this area of council, in Europe.
11	de Goede, J., van Bon-Martens, M. J., Mathijssen, J. J., Putters, K., & van Oers, H. A. (2012). Looking for interaction: quantitative measurement of research utilization by Dutch local health officials. Health Research Policy and Systems, 10(1), 1-12.	2012	Netherlands	Local	Public health	Aim to understand how local health officials use epidemiological research and identify the factors that influence this use.	Online questionnaire to possible 339 local health officials. Initial contact by phone for consent to participate. Data analysed using linear regression model (Likert data treated as interval data)	155 local health officials reponsible for the development of local health policy. Representing 35% of municipalities.	Conceptual framework on research utilisation (authors developed), Use of research by Amara et al: Instrumental, Conceptual or Symbolic.	No		Enabler: Involvement of local officials in the research process was related to instrumental and symbolic use of research. Unknown explanation: Unawareness of media publication about epidemiological data related to less instrumental use of research. Enabler: Epidemiologist presenting the data via a presentation (rather than another staff member) related to conceptual use of research. Although this…	Research use: Conceptual - better understanding and awareness Instrumental - direct application of research into action Symbolic - use to justify action or lack of action Use of research was more commonly used for conceptual use, rather than instrumental or symbolic use. This supports the complexity of the use of evidence-based research in policy, as local officials also deal with other actors, o…	Nil	Only asked local health officials - would be more policy actors that interact with the epidemiological data.
12	Didem, E. K. E., Filiz, E., Orhan, O., Gulnur, S., & Erdal, B. (2012). Local decision makers’ awareness of the social determinants of health in Turkey: a cross-sectional study. BMC Public Health, 12(1), 1-9.	2012	Turkey	Local	SDoH	Aim to look at awareness of social determinants of health amongst decision makers in the Aydin Province, Turkey.	Questionnaire (faxed to 53 Mayors and done as interviews face to face with 22 Headman)	50 Mayors, 22 Headmen	None	No			Mayors were aware of SDoH, though they were unsure how to action this in practice. Headmen were not aware of SDoH and equally unable to determine how to action this in practice.	Nil	Only asked a few questions (most by fax/post) regarding knowledge of SDoH and a question regarding what they could do to address SDoH. Only covered social DoH. This does not capture the barriers and enablers to the complex policy process, though does add value to the health promotion adage that knowledge does not necessarily translate to behaviour change. 53 Mayors covers one city area – very dif…
13	Spiegel, J., Alegret, M., Clair, V., Pagliccia, N., Martinez, B., Bonet, M., & Yassi, A. (2012). Intersectoral action for health at a municipal level in Cuba. International journal of public health, 57(1), 15-23.	2012	Cuba	Local	Determinants of health	Aims to determine how models of intersectoral action for health across municipal governments help explain health achievements in Cuba.	Mixed method design in two phases. Phase one: Questionnaires (pre-focus group) and focus groups in 2 municipalities (one city and one rural) Phase two: Indepth interviews with municipal staff on specific policy case studies (e.g. healthy children)	Municipal staff, healthcare sector, non-health sectors and community oganisations.	None	No		Enabler: The local level primary health services (polyclinics) reinforces a ‘place-based’ approach to health. Enabler: The organisational structures generally were very formal and well established, including ‘Health Councils’ that engaged with non-health sectors at a local level. There are multiple intersectoral committees existing at the municipal level. Enabler: There is a high level of politic…	Engaging with other sectors on a regular and consistent basis was a common theme in both municipalities studied. Intersectoral collaboration was strongest for programmes related to healthy lifestyles, when compared to healthcare or healthy child development programmes.	Intersectoral collaboration amongst all determinants was higher in the urban municipality than the rural municipality. Specifically for determinants such as gender and social supports.	Cuba has very different structures to Australia at a local level. Not specifically within municipalities, but included the broader healthcare and other intersectoral groups at a local level. This demonstrates a high level of intersectoral collaboration structures that are already in existence.
14	Steenbakkers, M., Jansen, M., Maarse, H., & de Vries, N. (2012). Challenging Health in All Policies, an action research study in Dutch municipalities. Health policy, 105(2-3), 288-295.	2012	Netherlands	Local	HiAP	Aim to determine the effectiveness of a coaching program in HiAP with municipalities in the Dutch region.	Participatory action research over 30 months. Internet questionnaire pre and post + interviews with stakeholders. Log book of all activities.	32 municipalities were involved in the research. 9 volunteered to be in the coaching program. 13 indepth interviews with Public Health managers in municipalities (8 within the coached sites)	None	No			Coached municipalities showed greater outcomes in HiAP than non-coached. Interventions related to obesity prevention increased in the coached municipalities – but their intentions to continue this in the future decreased. At a strategic level, political priority for HiAP decreased in the coached municipalities. At a tactical level, manager support for HiAP decreased in the coached municipalities.…	Nil	Volunteered sites means there could be some recruitment bias. Obesity was used as the example in the training.
15	Collins, P. A., & Hayes, M. V. (2013). Examining the capacities of municipal governments to reduce health inequities: a survey of municipal actors’ perceptions in Metro Vancouver. Canadian Journal of Public Health, 104(4), e304-e310.	2013	Canada	Local	Health inequities	Aim of the study to measure understanding of SDoH, perceived role of LG, policies that could impact on HI, and barriers to addressing HI.	Mail survey to 637 politicians and staff in 17 Municipal governments in Metro Vancouver.	345 participants, 56% non-elected officials and 54% elected officials.	None	No		Barriers:little empowerment to reduce HI with little autonomy, insufficient funding from senior governments, insufficient collaboration with higher tiers of government and reluctance to increasing property taxes to increase funding. Enabler: Study demonstrated respondents were willing to discuss HI, even if limited perceived power to influence HI.	There were no consistent differences in responses based on role or sector within a municipality. Understanding of SDoH – wasn’t answered directly. Respondents saw that provincial and federal governments had the most responsibility for HI. Individuals were 4th – suggesting that there still exists a sense of responsibility by individuals to act (more than municipal government responsibility). Of al…	Non-metro council respondents were less familiar with the broad determinants of health. Results indicated the respondents viewed the sectors responsible for addressing HI in the following order (highest to lowest): provincial government, federal government, regional health authorities, individuals, regional governments, municipal governments, non-profit sector, market. Authors suggested this rank…
16	née Grimm, M. J. T., Helgesen, M. K., & Fosse, E. (2013). Reducing social inequities in health in Norway: Concerted action at state and local levels?. Health policy, 113(3), 228-235.	2013	Norway	Local & National	Social inequities	Aim to see if local municipalities action the public health policies intended by the national public health act, explore the understanding of health among different policy sectors, and to explore the role of public health coordinators and resources in HiAP.	Includes 2 datasets: Qual: content analysis of national level documents and interviews Quant research: electronic questionnaires to a possible 430 local municipalities	Interviews with staff in Directorate of Health Online survey with CEO of local municipalities (n=374)	None	No			Local municipalities – 6% explicitly consider underlying determinants of health Most define challenges as drug abuse, mental health, nutrition and physical activity. Data suggests that municipalities prioritise behaviour and lifestyle related health issues. Whilst required to do HIA’s, 67% have not applied HIA’s, 71% report a lack of health overviews. Funding of municipalities supports the volunt…	Nil	Good response rates. The qualitative research component is at a national level of government. Does not report how many interviews were done. Original source for national data is authors Masters Thesis, LG source is a non English written article. The data for the studies was collected before the public health act mandated addressing social inequities of health.
17	Pettman, T. L., Armstrong, R., Pollard, B., Evans, R., Stirrat, A., Scott, I., ... & Waters, E. (2013). Using evidence in health promotion in local government: contextual realities and opportunities. Health Promotion Journal of Australia, 24(1), 72-75.	2013	Australia	Local	Health promotion	Aim to describe and advocate for what is needed to plan and implement evidence-based health promotion in LG.	Facilitated discussions during group training sessions.	Academics and LG practitioners/staff in Victoria, Australia.	None	No		Enabler: There are LG staff capable and interested in evidence-informed health promotion practice. Barrier: Horizontal cooperation is lacking across LG departments, particularly in larger councils.	What is needed: Senior decision makers need to be supportive. LG need internal champions for evidence-informed decision making. LG need access to academic journal databases. Suggestions for institutionalizing evidence-based health promotion is for ‘prompts’ in meeting agendas or ‘toolkits’ available for guiding use of evidence.	Horizontal cooperation is lacking across LG departments, particularly in larger councils.	Refers to healthy behaviour and lifestyle programs, and chronic disease focus predominantly. Discussions were with an already engaged group involved in a knowledge-transfer initiative for public health decision making.
18	Corburn, J., Curl, S., Arredondo, G., & Malagon, J. (2014). Health in all urban policy: city services through the prism of health. Journal of urban health, 91(4), 623-636.	2014	USA	Local	HiAP	Aim to describe the processes in the development of HiAP in Richmond, California.	25 interviews – leaders of LG and community-based organisations. Document analysis of minutes, public meetings, emails, reports and other publicly available documents. Used community surveys from 4 time points in 2007, 2009, 2011 and 2013 (resident perceptions of community wellbeing) (randomly administered to 3000 households).	Respondents were those in high level roles – some voluntary/paid.	None	No		Enabler: Initiation of a 30 year General Plan in LG - required by law with a section on 'community health and wellness element' Enabler: “eventually” goals linked to HiAP strategy were costed in the LG budget. Enabler: A HiAP leadership group was formed. Enabler: Locally acquired data was used from community surveys. Enabler: Ongoing community development work has increased the priority of health…	Richmond has had persistent health inequities, with active citizens that have advocated for environmental and social justice for a long time. “activists groups” advocated for environmental and social justice to be included in the General Plan. The General Plan was the initiator of the process - a legally requried plan. An early strategy was the formation of a collaborative partnership group calle…	Nil	One LG case study - commencing in 2007. The state government of California, by 2012 had HiAP as part of their strategy in their ‘Health and Safety Code’. This became law by 2014. It's not very clear what happened between 2007-2012. Community consultation started in 2012. Apart from the state requirement for a General Plan, the article doesn't really describe why the 'alliance called the Richmond …
19	Dhesi, S. K. (2014). Exploring how Health and Wellbeing Boards are tackling health inequalities with particular reference to the role of environmental health. The University of Manchester (United Kingdom).	2014	England	Local	SDoH, focus on Environmental Health	Research Q#2: Do (and how) Health and Wellbeing Boards tackle health inequalities and does this vary between areas?	Qualitative case studies (n=4), longitudional approach using observation, interviews and document analysis.	31 case study site interviews with members of HWB boards. 19 interviews with EH managers and staff across different contextual sites (outside case study sites). Observation of 23 HWB meetings. Documents of meeting minutes, reference lists and HWB strategies.	Harrison's Design to Doodle conceptual framework.	No		Enabler: Marmot report and objectives for addressing health inequities. Although the main priorities were issue-focussed, which gained the most consensus. Children and young people were also a priority. Enabler: Shared commitment to addressing health inequities amongst HWB members. Barrier: some sites saw health inequalities as a low priority, or outside of their control at a local level. Barrier…	Tensions were reported to exist between different policy actors e.g. officers, elected officials, GP's and different tiers of local authorities. Some debate was classified as healthy, where there were relationships built on trust. Some reported that these constructive debates were absent and created tensions within meetings (although this was not observed).	Nil	The results are based on the second research objective and finding. The data were collected at the very beginning stage of public health being transferred to local government. Acknowledged that the case study sites may have created bias given their voluntary involvement. Doesn't answer the findings based on different LG contexts.
20	Larsen, M., Rantala, R., Koudenburg, O. A., & Gulis, G. (2014). Intersectoral action for health: the experience of a Danish municipality. Scandinavian journal of public health, 42(7), 649-657.	2014	Denmark	Local	HiAP	Aim to determine the challenges and enablers to development and implementation of an intersectoral health policy in Varde, Denmark.	Single case study - used documents and semi-structured interviews (n=9).	Stakeholders involved in the development and implementation of the health policy across different municipal sectors. Documents - Meeting minutes and working papers.	None	No		Barriers: silo departments make cross-sector policy difficult, seen as an extra task for staff, no funding (until a Fund for Health was established), lack of ownership, lacked clear objectives and performance indicators, unable to maintain political and public attention. Enablers: local political support when developing policy (which decreased during implementation suggesting it is difficult to m…	The benefits of intersectoral policy action can be difficult to measure and gain an understanding of the cost-benefit.	Nil	Limited number of participants.
21	Morrison, J., Pons-Vigués, M., Bécares, L., Burström, B., Gandarillas, A., Domínguez-Berjón, F., ... & Borrell, C. (2014). Health inequalities in European cities: perceptions and beliefs among local policymakers. BMJ open, 4(5).	2014	Europe	Local	Health inequalities	Aim to determine public policymakers beliefs and perceptions of health inequalities in reference to policymaking.	Semi-structured interviews	19 public policy/decision makers across 13 cities, either elected councillors or senior non-elected officials. (Sample involved in the INEQ-Cities project). Health and non-health sectors.	None	No		Barriers: Organisational constraints/resistance from other levels of administration Barrer: budget restrictions Barrier: miscommunication with private sectors Barrier: lack of awareness by individuals in society about healthy lifestyles was a barrier to addressing health inequalities. Enabler: Access to data that highlighted health inequalities is more likely to see action to address them. Enable…	There were mixed understandings of health inequalities. Most were aware of the concept and related this to differences in health as a result of various social determinants of health e.g. income, neighbourhood where they lived. A few did not understand health inequalities, believing that health outcomes are impacted by individual responsibilities. Most reported that health inequalities was a prior…	Nil	Limitations: Opportunistic sampling. Politicians/respondents may have prepared by reviewing the INEQ-Cities project prior to the interview, politicians gave political examples, with difficulty keeping them focussed on the topics.
22	Stoneham, M., & Dodds, J. (2014). An exploratory study identifying where local government public health decision makers source their evidence for policy. Health Promotion Journal of Australia, 25(2), 139-142.	2014	Australia	Local	Public health	The aim was to identify what categories/types of evidence were being used by local government staff to inform public health plans.	Online survey to 5 of 140 local governments in Western Australia. Chosen as they had commenced new public health plan (included 3 metro and 2 regional LG’s).	49% RR (n=533). Staff included were in professional roles eg. corporate services, community development, planning departments.	None	No			Respondents indicated that they used 1) observational data of risks they observed in the community (24.5%), 2) information in statewide plans (eg. statewide government plans (17.7%), 3) locally derived evidence from stakeholders and key community groups (17.6%) and 4) media sources (16.2%). Others included organisational priority (6%), directorate priority (6%), hunch (5.2%), complaints and enqui…	Nil	Only included professional staff (not local politicians).
23	Storm, I., Harting, J., Stronks, K., & Schuit, A. J. (2014). Measuring stages of health in all policies on a local level: the applicability of a maturity model. Health Policy, 114(2-3), 183-191.	2014	Netherlands	Local	HiAP	To determine if a maturity model can measure stages of HiAP growth.	Mixed method. Document analysis (health policy), Digital questionnaires (n=123, RR 79%) and interviews with policy officers in health, education, social affairs, planning and housing (n=32). Of a possible 50 eligible municipalities (with activity in health inequities or HiAP).	Policy officers in health, education, social affairs, planning and housing (n=32). Across 16 different sized municipalities involved, with varying populations of advantage/disadvantage.	Various maturity models (management)	No		Enablers in early stages: Good relationships, positive experiences with intersectoral collaboration and shared interests. Enablers in implementation/as progress: sufficient resources, sense of urgency to address health inequities, support by council and municipal councillors.		Nil	The sample did not include any that were not interested. All of the municipalities had some recognition of HiAP already. Didn’t set out to measure the enablers to embedding HiAP, only included municipalities that already are addressing health inequity so does not identify reasons that they initiated the approach or factors that have enabled or challenged the policy process.
24	Fosse, E., & Helgesen, M. K. (2015). How can local governments level the social gradient in health among families with children? The case of Norway. International Journal of Child, Youth and Family Studies, 6(2), 328-346.	2015	Norway	Local	HiAP (focus on family and child health)	To explore if the national policy influences local level policy and how LG address social inequalities that influence services for family and children.	Two surveys (2011 and 2014) and focus groups in 6 municipalities.	CEO's and other relevant staff in the municipality. 2011 survey (n=361) 2014 survey (n=303) Focus groups (n=	None	No		Barrier: National funding did not always match local priorities.	Development of a health overview increased from 13% to 24.5% between 2011-2014. Many public health themes were raised in municipality plans (e.g. Long Term Master Plans) despite not having a health overview. Established intersectoral working groups decreased from 95% in 2011 to 62% in 2014. Except for in areas of schools, CEO office and planning department, where there was an increase. The employ…	Nil
25	Hagen, S., Helgesen, M., Torp, S., & Fosse, E. (2015). Health in All Policies: A cross-sectional study of the public health coordinators’ role in Norwegian municipalities. Scandinavian journal of public health, 43(6), 597-605.	2015	Norway	Local	HiAP	Aim to describe baseline data of the use of public health coordinators in Norwegian municipalities prior to a new national, mandated public health act.	Used statistical data on municipalities from database sources, along with 2 online questionnaires distributed to all 428 Norwegian municipalities.	Surveys sent to CEO’s and Admin Managers Good response rate from questionnaires 79% and 58%.	None	No			Municipalities with the following characteristics were more likely to employ and use a PHC: • collaborated with the county council • collaborated with private and voluntary sectors • developed a health overview • were of low median income Factors not associated with employment of a PHC included: • Size of municipality • Political profile • Revenues	Nil	[Part of SODEMIFA project] Differences: National policy recommends that municipalities employ a PHC.
26	Hendriks, A. M., Jansen, M. W., Gubbels, J. S., De Vries, N. K., Molleman, G., & Kremers, S. P. (2015). Local government officials׳ views on intersectoral collaboration within their organization–A qualitative exploration. Health Policy and Technology, 4(1), 47-57.	2015	Netherlands	Local	Determinants of health	Aim to explore local government official’s views on intersectoral collaboration – related to public health outcomes.	Method: 2 municipalities (small sized), 19 interviews with local officials across 10 different policy areas; observed meetings.	Local officials across policy areas	COM-B	No		Enabler: Understanding that most policy issues had multiple impacts, including health; Enabler: Communication is an important skill. Enabler: Motivations and emphasis on a good outcome for citizens Barrier: Hierarchal structures create barriers; Barrier: Different disciplines, described as ‘soft’ (more social services) and ‘hard’(technical/tough legislative environment) had different views on how…	Public health officials need to directly approach other disciplines with ways their discipline area can support health outcomes. Need to reframe the health problem to these disciplines.	Small municipalities were both positive and negative for intersectoral collaboration – positive as they tended to know one another, negative as resources and capacity can be tight in small municipalities.	Only asked in cases where municipal governments were interested in intersectoral collaboration (expect some bias). Danish municipalities have responsibility for public health; the focus here is not specifically on determinants of health though on all roles within public health.
27	Lowe, M., Whitzman, C., Badland, H., Davern, M., Aye, L., Hes, D., ... & Giles-Corti, B. (2015). Planning healthy, liveable and sustainable cities: How can indicators inform policy?. Urban policy and research, 33(2), 131-144.	2015	Australia	Local	SDoH	Aim to research current liveability indicators, and determine how these are used by decision makers to inform local health, liveability and sustainability policy.	Literature review of liveability indicators and consultation workshops.	Urban policy-makers, researchers, private and community-sector decision makers. Workshop 1: 80 state and local government policy actors and planners Workshop 2: 50 planners (mostly LG) Workshop 3: academics and policy actors from all tiers of government.	None	No			Indicators were used to determine what the 'problem' was and why it is an issue; and also for monitoring trends over time. Indicators were reported to be used for developing shared objectives across different departments. It was felt that more 'neighbourhood-level' measures were needed to better inform policy, as well as to compare sub-population groups. Measures of economic impact of policy deci…	Nil
28	Marks, L., Hunter, D. J., Scalabrini, S., Gray, J., McCafferty, S., Payne, N., ... & Thokala, P. (2015). The return of public health to local government in England: changing the parameters of the public health prioritization debate?. Public health, 129(9), 1194-1203.	2015	England	Local	Public health	To identify the influence of values and contexts in priority setting for public health in local government, including the prioritisation of ring-fenced budgets.	Qualitative interviews (n=29)	22 Health and Wellbeing Board members, 4 public health staff, 1 elected member and 1 representative of the voluntary sector.	None	No		Influencing factors for prioritisation of public health investments: Enabler: Organisational context - LG are accountable to local communities. Local autonomy given to local government allows them to set their own priorities. Barrier: Priority setting models - difficulty in always agreeing on priority criteria e.g. short term wins for few vs long term gains for many. Much of the ring-fenced budge…	A shift of public health responsibilities from national to local level government demonstrates the value of context in what influences priorities.	Nil
29	McGill, E., Egan, M., Petticrew, M., Mountford, L., Milton, S., Whitehead, M., & Lock, K. (2015). Trading quality for relevance: non-health decision-makers’ use of evidence on the social determinants of health. BMJ open, 5(4), e007053.	2015	UK, Brazil, USA, Canada	Local	SDoH	Aim to identify how information and evidence are defined and utilised by local decision-makers working in the built environment space.	Focus groups 2 in the UK 1 international (Brazil, USA, Canada)	15 senior local government decision makers, purposely selected in built environment roles.	None	No		Enabler: Access to local level data to compare with other local authorities or national indicators.	Health 'research' was seen as a 'pure science' in a biomedical model. 'Evidence' included a wide range of sources from routine data, GIS, anecdotes, case studies and academic research. Being able to demonstrate 'viability' was very important. Interventions needed to align to national strategic objectives, politicians and the public. Need to demonstrate viability through cost-effectiveness / value…	Nil	Only included policy decision makers in the built environment sector. Most of the discussion of use of evidence seems to relate to ‘interventions’ (aka implementation).
30	Morrison, J., Pons-Vigués, M., Díez, E., Pasarin, M. I., Salas-Nicás, S., & Borrell, C. (2015). Perceptions and beliefs of public policymakers in a Southern European city. International journal for equity in health, 14(1), 1-10.	2015	Spain	Local	Health inequalities	To describe the beliefs and perceptions of public policymakers on healthy inequalities and the policies to reduce them.	Qualitative study: semi-structured interviews (n=12)	Local government decision makers (both elected and non-elected)	None	No		Barriers to policy implementation: Insufficient funding, opposition by the public, private society on some services or strategies. Enabler to policy implementation: Bringing people together to collaborate.	All informants agreed that Barcelona experienced health inequalities. Politicians tended to report health outcome differences (e.g. life expectancy). Others reported different aspects of health inequalities, social exclusion, effect of neighbourhoods etc. Non-health informants were aware of policies that indirectly impacted on health. Politicians and officers went beyond a biomedical focus, with …	Nil	Opportunistic sampling. Focus on health inequalities, not specifically on HiAP.
31	Phillips, G., & Green, J. (2015). Working for the public health: politics, localism and epistemologies of practice. Sociology of health & illness, 37(4), 491-505.	2015	England	Local	Determinants of health	Aim to examine how LG officers make decisions that impact on determinants of health.	Organisational ethnography approach. 8 weeks of participant and non-participant observation in 6 local authority offices, including attending meetings, informal and formal conversations; using alochol policy as a case study. Included range of city and county authorities.	LG officers	None	No		Enabler: Officers with built interpersonal relationships to mediate conflicting views and being able to manage multiple stakeholders. Enabler: Officers who are able to balance the use of 'hard' data, with local knowledge, experience and intuition.	Health outcomes were not the primary goal, but could be an added benefit strategically to gain external funding or support other goals. Emphasis in decision-making was given to the uniqueness of the local authority region (rather than just adopting best practice from elsewhere). Multiple forms of evaluation are required, to balance community perceptions, accountability and organisational credibil…	Nil	Focus sometimes on alcohol policy. Public health officers involved had public health responsibilities.
32	Langeveld, K., Stronks, K., & Harting, J. (2016). Use of a knowledge broker to establish healthy public policies in a city district: a developmental evaluation. BMC Public Health, 16(1), 1-13.	2016	Netherlands	Local	Determinants of health	Aim to describe how the role of a knowledge broker worked at a local level.	Action research methodology, single case study site – city district within Amsterdam municipality (not quite the same as a constituted municipality structure).	Employees of the city district and the municipal public health service. Researcher acted as the knowledge broker.	None	No		Enablers to integrating health into specific policy areas: -Health already on the agenda of the policymaker. -Creation of trust, ensuring conversations were confidential. -Policy makers having a scientific or research background. -Policies being broad-brushed. -Suggestions that matched the level of responsibility of the district -Knowledge broker had a strong background in policy agenda setting -…	Conclusion: Role of a knowledge broker was successful to integrate health into some policies, had an impact on organisational change to consider health more broadly across policies.	Nil	Data collection – the primary researcher was also the employed knowledge broker, who observed participants, took field notes, kept formal and informal documentation. At a smaller district level, not covering a large area or population. Not explicitly referred to the concept of HiAP (though described as similar concept), knowledge broker not the same as a policy entrepreneur but similar as a polic…
33	Storm, I., den Hertog, F., Van Oers, H., & Schuit, A. J. (2016). How to improve collaboration between the public health sector and other policy sectors to reduce health inequalities?–A study in sixteen municipalities in the Netherlands. International journal for equity in health, 15(1), 1-14.	2016	Netherlands	Local	Health inequalities	Aim to understand the level of collaboration between public health and other social and physical policy sectors.	Qualitative descriptive analysis, incl. document analysis, questionnaires and interviews. 16 of a possible 50 municipalities were included, all active in the field of HiAP.	Health policy documents at each municipality site. Online questionnaires (n=98) with mostly policy workers in public health, social and physical policy sectors. Some program managers, policy developers, projct leaders or heads of department also responded. Interviews (n=32) with policy workers in public health , education/youth affairs, sport, social affairs, housing/spatial planning (operational…	None	No		Barrier: Addressing health equities was a low priority for staff in the physical policy sector, with lack of awareness of how their work was related and lack of clear objectives. Enabler: Workers were more likely to consult across policy sectors to achieve a program outcome, or a shared area that they overlap, rather than work collaboratively to address an issue. Enabler: Having a coordinator to …	Social sectors include youth affairs, education and sport. Physical policy sectors include housing, spatial planning and environment. Some municipality health policy documents addressed multiple determinants of health e.g. Addressing lifestyle, along with the social and physical environment. Interviewees report that this is not always with the intent to address health inequities. Municipalities p…	Nil	Municipalities included were already addressing HiAP/health inequities (based on health policy documents referring to health inequities), data were collected from operational staff (rather than managers/elected members),
34	Willmott, M., Womack, J., Hollingworth, W., & Campbell, R. (2016). Making the case for investment in public health: experiences of Directors of Public Health in English local government. Journal of Public Health, 38(2), 237-242.	2016	England	Local	Determinants of health	Aim to identify what Directors of Public Health advocate for public health in local government, the components of their cases and what evidence they use for this.	Semi-structured telephone interviews for all 16 Directors of Public Health.	13 Directors of Public Health in LG	None	No		Enabler: Evidence was useful, synthesised evidence is useful, having a cost-effective argument was seen as important. Barrier: having time to “sift” through the literature for good practice evidence.	The DPH identified 2 main issues that they need to advocate for, the control of the public health grant budget and to address broader determinants of health. The types of evidence used included peer review literature, examples of what other councils had done. “evidence” in LG was seen as different than in public health generally – with the focus on making sure the case was a normative argument – …	Nil	The study was conducted in 2015, not long after responsibility of public health was transferred from NHS to LG.
35	Bekken, W., Dahl, E., & Van Der Wel, K. (2017). Tackling health inequality at the local level: Some critical reflections on the future of Norwegian policies. Scandinavian Journal of Public Health, 45(18_suppl), 56-61.	2017	Norway	Local	HiAP	Aim to identify the ‘opportunities and obstacles’ for municipalities to take action on health inequalities.	Discussion: Government documents and research.	None	None	No		Barrier: National level policy support for addressing health inequities seems to be reducing over time. Authors argue that if national support for addressing health inequality does not continue, it makes the task of local level policy much more difficult to achieve outcomes. Barrier: Many municipal level initiatives are not evaluated, or where they are they are not scientifically rigorous enough …	Translation of national policy to local policy requires a rework of the problem and solutions as seen from the perspective of local policy actors. Each municipality will respond differently to addressing health inequities, based on local adaptations.	Larger municipalities are more likely to have the resources, competence and organisational capacity to address health inequities.	National supported policy in Norway. Relies on documents and research narrative.
36	Browne, G. R., Davern, M., & Giles-Corti, B. (2017). What evidence is being used to inform municipal strategic planning for health and wellbeing? Victoria, Australia, a case study. Evidence & Policy: A Journal of Research, Debate and Practice, 13(3), 401-416.	2017	Australia	Local	SDoH	Aim to describe the types of evidence that Victorian LG utilise to inform municipal health plans. To explore sources of evidence, what evidence describes and how specific evidence is within documents.	Content analysis. Included: MPHP’s or Community Plans of Victorian LGs – obtained from websites or council contacts.	LG documents. Included 116 documents across 79 LGs.	None	No		Barriers: Evidence as a challenge for LG, in Australian context, LG does not have the capacity to undertake reviews of evidence. Local evidence-informed intervention research is hypothesised as possibly non-existent, difficult to obtain, and where it is available and used it may not be cited.Where evidence does exist, it might not be appropriate for a local level.	Type of evidence categories: not specific, demographics, epidemiology, health behaviours, domains of public policy. In 26% of occurrences, the source of evidence was unable to be determined. ABS was the most highly cited source, followed by local council (eg. Community consultations) and State Government documents. 46% of evidence referred to ‘domains of public policy’ e.g. 17% referred to “socia…	Nil	Differences: Focus only on evidence, Victorian LG have mandatory public health plans to develop. Information based on what is in the document, not what was considered when planning or from the voices of stakeholders influencing the process. Additional research would have needed to be conducted to identify frequencies of primary sources in the instances where a source included has cited a primary …
37	Freire, M. D. S. M., Sá, R. M. P. F. D., & Gurgel, I. G. D. (2017). Healthier Sairé: a intersectorial policy as a turning point for local equity. Ciencia & saude coletiva, 22, 3893-3902.	2017	Brazil	Local	Health equity	Aim to explain how intersectoriality has contributed to local equity policy within Saire municipality, including motivations for collaboration, facilitators and challenges, uncertainties and controversies for local policy actors.	Case study, incl participant observation, analysis of documents, interviews, reports of significant events, creation of a timeframe.	11 municipal managers, local authority powers and local civil society. Majority had training in health promotion or healthy municipalities.	Actor-Network Theory	No		Enabler: Participation in the Pernambuco Healthy Municipalities Network Enabler: Recognised value in training e.g. healthy municipalities training Enabler: Re-establishement of a Master Plan for local agendas that put into practice the commitments between management and population. Enabler: Strategic leadership by promoters of Healthy Municipalities Enabler: Critical events can support health equ…		Nil	Municipality is part of the Healthy Pernambuco Municipalities Network. Authors were actively involved in the Healthy Pernambuco Municipalities Network.
38	Hagen, S., Torp, S., Helgesen, M., & Fosse, E. (2017). Promoting health by addressing living conditions in Norwegian municipalities. Health promotion international, 32(6), 977-987.	2017	Norway	Local	HiAP	Aim to determine if municipalities believe they are capable of reducing social inequalities, whether they see living conditions as a priority in local health promotion plans and to explore if structural factors, guidance and incentives from national and regional levels and local HiAP strategies are associated with designating living conditions as a main challenge or priority.	Use of a questionnaire (Schou et al 2014 – not in English) distributed to all 428 Norwegian municipalities. Also used register data from Statistics Norway and Norwegian Social Science Data Services.	Mostly CEOs and public health coordinators responded. 75% response rate (n=361)	None	No		Enabler: Consideration of living conditions as the main challenge for local health promotion was mostly associated with use of health profiles provided by the Norwegian Public Health Institute or reporting that the municipality was capable of reducing social inequalities. Enabler: Prioritising living conditions was mostly associated with having cross-sectoral working groups, inter-municipal colla…	Living conditions are defined as the economic circumstances, housing, employment and education factors (Ministry of Health and Care Services). 82% of municipalities reported being capable of reducing social inequalities in health. 48% reported living conditions as their main priority. Political affiliation and incentives from national and regional government had no impact on prioritisation of liv…	Larger municipalities were more likely to report that living conditions were a main challenge.	[Part of the SODEMIFA project.] Limitation: The cross sector nature of questionnaire data makes it difficult to ascertain if cross-sectoral collaboration resulted in a higher prioritisation of living conditions or vice versa.
39	Helgesen, M. K., Fosse, E., & Hagen, S. (2017). Capacity to reduce inequities in health in Norwegian municipalities. Scandinavian journal of public health, 45(18_suppl), 77-82.	2017	Norway	Local	Health inequities	Aim to determine factors that influence capacity of municipalities to address health inequities.	Method: Synthesis of articles and reports using the survey data in 2011 and 2014.	CEO's, civil servants Survey 2011: 361 municipalities Survey 2014: 325 municipalities	None	No		Pre-requisites for public health capacity were identified as : Financial resources – The national level of government and county municipalities determine the public health priorities for municipalities. Any locally identified priorities have to be funded within municipality budgets (barrier). Municipalities that have done some public health planning are most advantaged in accessing these funds fr…	Within municipality control regarding capacity to address health inequities is the ability to employ a Public Health Coordinator and establish intersectoral working groups. PHC's would preferably have skills to develop local health profiles.	Nil	Mostly a synthesis of articles by Hagen - using same datasets from 2011-2014.
40	Holt, D. H., Frohlich, K. L., Tjørnhøj-Thomsen, T., & Clavier, C. (2017). Intersectoriality in Danish municipalities: corrupting the social determinants of health?. Health Promotion International, 32(5), 881-890.	2017	Denmark	Local	Determinants of health	Aim to explore the role of intersectoral policy process in addressing determinants of health as an intervention strategy.	Fieldwork: 10 municipalities of varies size, socio-economic situation, location/region and political and administrative organisation of public health. 49 interviews + informal interviews with civil servants. Participant observation, of meetings and informal conversations.	Civil servants	Theory of organisational neo-instituionalism	No		Barrier: Difficulties in engaging with other sectors; Barrier: Health is a ‘means to achieve other objectives’ (pg 5) Barrier: Health was seen as a separate issue to social issues – therefore the social issues were not considered “part of intersectoral policymaking for health”. This resulted in health interventions being more behavioural focussed.	SdoH was not a concept used by local municipalities. It was often framed around ‘living conditions’. SdoH was seen as a reason for intersectoral action. Addressing SdoH does not require anything explicitly related to the concept of health. However, if not framed as health then this aspect of the policy intent is lost, or at least the legitimacy of the involvement for health reasons is lost. Findi…	Nil	Municipalities in Denmark have a responsibility for public health.
41	Lawless, A., Lane, A., Lewis, F. A., Baum, F., & Harris, P. (2017). Social determinants of health and local government: understanding and uptake of ideas in two Australian states. Australian and New Zealand journal of public health, 41(2), 204-209.	2017	Australia	Local	SDoH	To examine the awareness and perceptions of LG staff regarding SDoH and health equity	Online survey to 135 staff at 20 councils in SA and NSW (randomly selected)	96 LG staff with public health responsibilities across 17 councils.	None	No		Barrier: The different language used for 'public health' may be a barrier to collaborations across sectors, respondents in SA more likely to agree that health promotion responsibility at LG level is due to 'inappropriate health sector funding cuts'	11.6% of respondents had little or no familiarity with ideas about the broad determinants of health 35.8% rated moderately familiar with broad doh. 73% agreed (strongly or mildly) that sdoh knowledge influenced policy, 81% agreed they were “always trying to improve health when developing policy” 56.7% familiar with Ottawa charter, 52.2% with Commission on sdoh final report. 90% agreed that govern…	Non-metro councils less familiar with broad Doh	Staff eligible if they had public health responsibilities and if knowledge about SDoH was relevant to their work. Included only 2 states (NSW and SA).
42	Von Heimburg, D., & Hakkebo, B. (2017). Health and equity in all policies in local government: processes and outcomes in two Norwegian municipalities. Scandinavian journal of public health, 45(18_suppl), 68-76.	2017	Norway	Local	HiAP	Identify enabling factors to the implementation of HiAP in LG policy (Health and equity in all policies).	Case study (x2) time series account	Strategic municipal staff (also the authors)	MSF	Yes	Authors reference MSF in discussion briefly.	There are 2 key success factors: System capacity: Previously, leaders did not refer to policies as they didn’t know they existed and they didn’t get implemented. These staff put in place a governance system tool, based on ‘societal planning’ that interconnected the different municipal plans and culminated in the Municipal Master Plan. A learning was the need to engage stakeholders and ‘win their …	The authors are strategic development staff within the municipalities who proposed public health as integrated into municipal master planning, rather than having a separate plan. Used data that were analysed to represent social gradients and research on social inequalities in health. Also at a time where the national Public Health Act (2012) was passed, which focused on the HiAP approach. This wa…	Nil	Drawn on perspectives of 'insiders' to the policy process. Based on 2 case study sites.
43	Fisher, M. (2018). Challenging Institutional Norms to Improve Local-Level Policy for Health and Health Equity: Comment on" Health Promotion at Local Level in Norway: The Use of Public Health Coordinators and Health Overviews to Promote Fair Distribution Among Social Groups". International journal of health policy and management, 7(10), 968.	2018	n/a	n/a	health equity	Response to Hagen et al 2018, discussing the idea of place-based policy action for public health, as opposed to the niter-sectoral, whole of government approach taken in Norway by Hagen and colleagues.	Commentary	n/a	None	No		Argues that 'interventions' for health action are implemented because they remain comfortable for all of the stakeholders involved. Approaches that empower and involve communities are likely to be uncomfortable. Fisher proposes 3 reasons they might be uncomfortable: 1) Organisations are not in control 2) no tangible 'delivery' and about a longer term 'process' 3) requires organisations to view pe…	Government could maybe learn from research on community-based social development and empowerment.	Nil	n/a
44	Fosse, E., Helgesen, M. K., Hagen, S., & Torp, S. (2018). Addressing the social determinants of health at the local level: Opportunities and challenges. Scandinavian journal of public health, 46(20_suppl), 47-52.	2018	Norway	Local & National	HiAP	Aim to answer 1) how municipalities could contribute to reduce social inequalities and level the social gradient and 2)How can municipalities contribute to develop intersectoral responsibility and achieve a Health in All Policies approach to public health?	Method: Synthesis of information from 5 other articles, in addition some reports. (all five studies are already included in this lit review).	National policy-makers (interviews), municipal CEOs (survey), municipality policymakers (interviews)	None	No			Of the studies included - conclude that municipalities are responding to the national public health act to address health inequities, though most focused on behavioural and healthcare actions and few described a gradient approach. A public health coordinator is identified as a 'intersectoral facilitator', although of those that employed a PHC, only 22% were employed full time. This might limit th…	Nil	[Part of the SODEMIFA project.]
45	Hagen, S., Øvergård, K. I., Helgesen, M., Fosse, E., & Torp, S. (2018). Health promotion at local level in Norway: the use of public health coordinators and health overviews to promote fair distribution among social groups. International journal of health policy and management, 7(9), 807.	2018	Norway	Local	HiAP	Aim to understand whether the use of public health coordinators has changed since the introduction of the public health act (2012), to what extent municipalities prioritise health inequities/social justice and whether this changes their health overviews.	Questionnaires used from 2 previous studies in 2011 and 2014 (considered pre and post the PHA 2012). All 428 municipalities were included.	Not stated	None	No		Enabler: Having a health overview, either developed before or after the PHA, was positively associated with prioritising fair distribution among social groups in political decision making (as opposed to never having developed a health overview).	Between 2011-2014: An additional 16% of municipalities employed a PHC after the new Public health act (a majority of 70% already had a PHC) Between 2011-2014, An additional 30% of municipalities developed a health overview (only 12% had one prior bringing the total to 42%).	Larger municipalities and less central municipalities were more likely to prioritise fair distribution in municipal decision making.	[Part of the SODEMIFA project.] Norway has very different size and context of LG’s than Australia, the region has had a PHA for a long time, encouraging employment of PHC’s and health overviews for longer than this current PHA.
46	Holt, D. H., Carey, G., & Rod, M. H. (2018). Time to dismiss the idea of a structural fix within government? An analysis of intersectoral action for health in Danish municipalities. Scandinavian journal of public health, 46(22_suppl), 48-57.	2018	Denmark	Local	HiAP	Aim to examine the role of organisational structure on intersectoral action for health.	Interviews with civil servants in 10 municipalities	49 interviews with Health and non-health civil servants (top and mid-level bureaucracy) across 10 municipalities (of varying size, location, SES etc).	None	No		Enabler: Leadership at all levels of bureaucracy was reported as vital for policy decisions to be put into practice.	All 10 municipalities reported reorganisations within the organisation to attempt to find a structure that worked for intersectoral action for public health. The study found no ideal structure, with any organisational structure having advantages and disadvantages. The two most common examples of structures were ‘central unit’ and ‘intersectoral committee’. Public health staff in central units fou…	Nil
47	Holt, D. H., Rod, M. H., Waldorff, S. B., & Tjørnhøj-Thomsen, T. (2018). Elusive implementation: an ethnographic study of intersectoral policymaking for health. BMC health services research, 18(1), 1-12.	2018	Denmark	Local	SDoH	Aim to describe the process from adoption of a local health policy to implementation.	Single case study. Use of ethnographic methodology. Field notes from participation in meetings and interviews.	Municipality senior management and staff, various steering committees.	Organizational neo-institutionalism	No		Barrier: Having too many objectives and priorities made planning specific activities too difficult. Barrier: Staff involved in writing the strategy wanted specific and easily communicated actions. Top management found them too explicit and did not want to commit. Therefore, actions in the implementation strategy became quite vague. This also resulted in less clear responsibilities for each depart…	Intersectoral action was a high priority for the municipality (although this was never defined). Authors state that this reflects the notion of ‘rationalised myth’, in that it appears to be the right thing to do. The perception was also that working intersectorally would be cost-efficient. Staff and politicians had good intentions, this was 'decoupled' to the vague actions proposed.	Nil	Focus on implementation of policy. The policy had already been adopted.
48	Holt, D. H., Waldorff, S. B., Tjørnhøj-Thomsen, T., & Rod, M. H. (2018). Ambiguous expectations for intersectoral action for health: a document analysis of the Danish case. Critical Public Health, 28(1), 35-47.	2018	Denmark	Local	Determinants of health	To determine how intersectoral action is portrayed and utilised in municipality policy.	Document analysis	10 documents - based on 2 national level actors that represent Danish municipalities.	Organisational neo-institutionalism	No			The terminology used for intersectoral action for health were mostly elusive and vague e.g. thinking health, creating coherence. The ideal of intersectoral action was evident, though not specific actions to achieve this, a notion referred to as a rationalised myth. The rationale or argument for intersectoral action for health outcomes was based on efficiencies, economic incentives and improved qu…
49	Lillefjell, M., Magnus, E., Knudtsen, M. S., Wist, G., Horghagen, S., Espnes, G. A., ... & Anthun, K. S. (2018). Governance for public health and health equity: The Tröndelag model for public health work. Scandinavian journal of public health, 46(22_suppl), 37-47.	2018	Norway	Local	Health equity	Aim to understand how to strengthen the capacity of municipalities to work more systematically, knowledge-based and multi-sectoral to address health inequities, including presenting a model.	Three case study municipalities, incl. document analysis and interviews (n=30). Interviews or focus groups at 3 time points (9 at baseline, 1 at mid-point and 20 at completion). Document analysis of strategic and planning documents, meeting minutes from all 3 municipalities at baseline. Observational data of three planning meetings and five project meetings.	Municipal leaders of plans, policies or organisational responsiblities from different departments. Researchers also participated in informal meetings with citizens.	None	No		Enablers to a systematic, knowledge-based and multi-sectoral approach to public health requires: • Political and community commitment • Shared understanding of population health • Cooperation across sectors and levels • Anchoring public health in municipal planning • Identification of relevant sources of knowledge outside of the health sector • Engaging several target groups • Fostering participa…	Based on the facilitators identified, authors proposed a model for public health work in municipalities which included 7 steps, each to be completed before moving on to the next step: Societal mission: ( ‘anchor’ point such as Norwegian Public Health Act) Defining the knowledge base: (from different evidence sources and establishing a common understanding) Involving and developing: concrete plan …	Nil
50	McCosker, A., Matan, A., & Marinova, D. (2018). Policies, politics, and paradigms: Healthy planning in Australian local government. Sustainability, 10(4), 1008.	2018	Australia	Local	Healthy planning	Aim to identify the barriers and enablers to the update and implementation of healthy planning and active living initiatives in LG in Australia.	Qualitative semi-structure interviews	Government employees at regional level (n=6), LG (n=5) and state (n=4), also roles in academic (n=4), NGO's (n=3) and private sector (n=3).	MSF	Yes	The MSF is presented as a theoretical lens, results are presented using streams of MSF, but the discussion doesn’t bring these parts back together to explain the policy process.	Enabler: State level legislation e.g. mandating LG public health plans. Although this was mixed in terms of level of support for incorporating concepts of health in planning – but beneficial as a mandate particularly where it offered funding initiatives or further resourcing. Enabler: Research and guidelines were considered relevant evidence that supported healthy planning. Enabler: Advocates pla…	Community health was seen as a co-benefit, not the reason, for action. It was a barrier if it was seen as something additional to current practice.	States with and without legislation had similar barriers.	Not only LG participants - but included advocates from a range of agencies. The focus was on healthy planning and active living.
51	Scheele, C. E., Little, I., & Diderichsen, F. (2018). Governing health equity in Scandinavian municipalities: The inter-sectorial challenge. Scandinavian journal of public health, 46(1), 57-67.	2018	Denmark, Norway, Sweden	Local & Regional	HiAP	Aim to analyse the factors that influence implementation of HEiAP (health equity in all policies) governance.	Qualitative interviews (n=20)	Local and regional government administration and politicians. Interviewees were selected across different departments (horizontal) and different levels of management (vertical). Municipalities were included from Norway (n=3), Sweden (n=4) and Denmark (n=3) and a regional government from Sweden (n=1).	MSF	Yes	The authors claim that the results are inspired by the Multiple Streams Framework, though the framework is never used explicitly.	Barrier: Political commitment: Whilst all of the municipalities had a written commitment to HEiAP, there was not always the action to follow it through. Barrier: Political level budgeting: There is a lack of evidence on the cost-effectiveness of action, making it difficult to advocate for health equity interventions. Enabler: Horizontal coordination:Municipalities that framed health inequity outs…	The authors recommend that health equity impact assessments can help maintain a focus on health across sectors.	Nil	Focus on implementation. Scandinavian countries all have some level of high political commitment to HiAP.
52	Synnevåg, E. S., Amdam, R., & Fosse, E. (2018). Intersectoral planning for public health: dilemmas and challenges. International journal of health policy and management, 7(11), 982.	2018	Norway	Local	HiAP	Aim to describe the experience of planning as a tool to implement HiAP in Norwegian municipalities.	Case study (n=3) of different size (geographical and population).	30 interviews with employees and politicians (included CEOs, mayors, politicians, public health coordinators, managers of other departments, planners).	Davoudi’s four properties of planning	No		Enabler: Balance between quantitative evidence and the qualitative discussions. Enabler: Need for top down support (e.g. goals in master plans), but also support from operational staff as they need to be able to implement the action. It is acknowledged that sometimes this is difficult. Barrier: Putting public health first might be met with ‘distrust’ by other departments and be counterproductive …	There is tension between the need for instrumental, structural planning processes, such as having clear goals included in higher level planning documents or routine HIA’s or similar procedures, with the need for more process-oriented procedures that involved discussions and dialogue between departments. Debate was whether to frame the planning action as public health and have a separate public he…	Nil	Case study sites were chosen based on extensive experience of integrating public health policies.
53	Synnevåg, E. S., Amdam, R., & Fosse, E. (2018). Public health terminology: Hindrance to a Health in All Policies approach?. Scandinavian Journal of Public Health, 46(1), 68-73.	2018	Norway	Local	HiAP	The aim of the study is to determine if the terms ‘public health’ and ‘public health work’ are suitable and transferable terms for municipalities in implementing a HiAP approach.	Case study design (n=3), incl. semi-structured interviews and document analysis.	30 interviews with those been involved in public health planning (included CEO’s, Mayors, department leaders).	Institutional translational theory	No		Enabler: Reframing the term 'public health', without taking away the intent of what the national plans mandated e.g. Case study site 3 used the term ‘living conditions’. This term was seen as more relevant to the local context. ? : Some felt that the term 'public health' needed to be used initially so that staff in different departments understood their role and potential impact on health, howeve…	The authors conclude that the terms can be a hindrance to addressing their intent to address HiAP. The terms may be needed initially to understand the reason for considering health impacts, though at some point in planning the terms could be re-framed.	Nil	Case study sites purposely chosen as they have demonstrated experience in integrating public health policies.
54	Van Vliet, J. (2018). How to apply the evidence-based recommendations for greater health equity into policymaking and action at the local level?. Scandinavian journal of public health, 46(22_suppl), 28-36.	2018	Sweden	Local	Health inequities	Aim to reflect on the process of local municipalities implementing regional health policy recommendations.	Discussion: personal reflection and experience of author.	None	None	No			The politicians from the 13 local municipalities in the region came together and agreed on 10 priorities of action. Documents in the case study site (municipality) demonstrated that the priority areas were incorporated into local budget plans (hence prioritised in the budget). These were established during the regional commission process, drawing on the evidence-based recommendations. Norrkoping …	Nil	The research is based mostly on a reflection by the author as firstly involved as a Public Health Director in the regional commission, followed as the Public Health Controller of the municipality.
55	Browne, G. R., Davern, M., & Giles‐Corti, B. (2018). ‘Punching above their weight’: a qualitative examination of local governments’ organisational efficacy to improve the social determinants of health. Australian and New Zealand Journal of Public Health.	2019	Australia	Local	SDoH	Aim to describe how LG in Victoria conceptualised their organisational efficacy to address public health with reference to their statutory obligations. Answered to what extent LG consider the State priorities when developing MPHP & how effective they feel they can address SDoH.	Qual interviews	16 interviews with health planners (background in HP, community development, EH). These staff are responsible for developing the MPHP (so some bias). Across rural, regional and city areas.	None	No		Enabler: LG planners had good understanding of socio-ecological model of health and demonstrated upstream strategies that impact HWB were considered. Good recall and use of the ‘Environments for Health’ resource made available to LG (better than talking about determinants of health). Enabler: Interviewees saw a responsibility for community wellbeing and saw upstream initiatives as important. In f…	LG adopted socio-ecological model of health. The state priorities were considered but less influential than considering local needs. Planners felt that the State priorities were missing key social factors eg. Family violence, gambling etc. Respondents took the view that “everything LG does plays some role in creating HWB”. Finding: There needs to be more collaboration between state and local gove…	Did not consider results based on rurality/geographical location although the sample included a mix of these.	Only 16 planners across one whole State. MPHP are mandatory and sdoh are included. Respondents were involved in MPHP development, so might be some bias.
56	Fosse, E., Sherriff, N., & Helgesen, M. (2019). Leveling the Social Gradient in Health at the Local Level: Applying the Gradient Equity Lens to Norwegian Local Public Health Policy. International Journal of Health Services, 49(3), 538-554.	2019	Norway	Local	HiAP	Aim to describe how local governments have implemented the national Norwegian Public Health Act 2021.	Uses 2 other primary data sources including survey data from 2011, 2014 and 2017, along with qualitative interviews from 6 municipality case study sites.	CEO’s, policymakers	Gradient evaluation framework	No			The proportion of municipalities that completed a health overview report increased from 39% in 2014 to 85% in 2017. Awareness of the national public health act was high amongst public health coordinators in municipalities. In 2017, policy areas covering social determinants of health (such as housing, education, income) had a low priority. 36% of municipalities gave priority to these areas, as opp…	Larger municipalities tend to prioritise living conditions and smaller municipalities prioritise lifestyle issues.	Limitation: The study is based on other data sets largely published elsewhere (so there is potentially some overlap). The paper does not address many/all of the research questions posed – of which there are different questions posed in the abstract and introduction.
57	Kneale, D., Rojas-García, A., & Thomas, J. (2019). Obstacles and opportunities to using research evidence in local public health decision-making in England. Health research policy and systems, 17(1), 1-11.	2019	England	Local	Public health	Aim to explore how evidence is used in local public health decisions given the reorganisation of public health responsibilities to a local government context.	Qualitative Interviews	12 public health practitioners (directors, managers) within 3 local authorities.	None	No		Enablers: Stable administration (able to take more risks), "jargon-free" evidence, economic evidence (highlight short term investments had long term savings), Qualitative research helpful contribution (although some thought is opened opportunities for decision-makers to inflate with anecdote). Local evidence was powerful. Barriers: Majority felt that political ideologies sometimes contradicted ne…	Elected officials relied on anecdote, which was also recognised as important to engage with communities. Evidence was not used in public documents. Community input was seen as overriding evidence. Conclusions: The shift of public health to LG has changed the way evidence is used and how public health practitioners’ ‘package’ this evidence. There needs to be a balance between anecdote and evidence…	Nil	Small sample, own perceptions. This is a good example where public health is defined early with English LG as “protecting health and wellbeing, tackling health inequalities, and improving healthcare quality”. It is acknowledged that the purpose of moving public health to LG was to address SDoH.A lot of the data suggests interviewees were referring to ‘public health services’
58	Kokkinen, L., Muntaner, C., O’Campo, P., Freiler, A., Oneka, G., & Shankardass, K. (2019). Implementation of Health 2015 public health program in Finland: a welfare state in transition. Health promotion international, 34(2), 258-268.	2019	Finland	Local & National	HiAP	Aim to examine how the Health 2015 policy was affected by changes in the role of the state.	Interviews and literature. 10 informant interviews along with peer review and grey literature to support claims. Interviews explored for barriers and facilitators to the implementation of Health 2015.	The informants were selected based on their knowledge of HiAP implementation across diverse sectors of national government.	None	No		Barrier: When national legislation was restructured so that municipalities have greater freedom with no financial or legislative arrangements remaining in place from the state, Health promotion investment decreased as a result, with funding cuts to health promotion, more being outsourced and therefore ad hoc in nautre. Barrier: HIA, which mandatory in 2010, lacked the workforce capacity to be abl…		Nil	Based on viewpoints of national informants.
59	Lilly, K., Hallett, J., Robinson, S., & Selvey, L. A. (2020). Insights into local health and wellbeing policy process in Australia. Health promotion international, 35(5), 925-934.	2019	Australia	Local	HWB	To investigate factors that enable or challenge the initiation and actioning of LG health and wellbeing policy.	Researchers also participated in informal meetings with citizens.	243 CEO's, 1096 elected members, 135 strategic and 160 operational managers and 191 staff in LG.	MSF, ACF, PEF and ADEPT	Yes	Informed questionnaire design using relevant aspects from each of the four framework. Discussion describes how the findings align with factors of political science frameworks.	Enablers: Good understanding of HWB as a policy problem, Strong council committment to HWB, personal & professional obligation for HWB shared amongst decision makers, political will to act, sufficient cooperation internally, perceived cost-effectiveness. Barriers: Funding resources, support by other sectors, level of support and leadership from higher tiers of government, lack of staff capacity, …	16% of respondents reported HWB being considered in a rang eof policy areas. 6.5% were able to respond that 'all policies impact' to an open ended question on what policy areas are able to improve community wellbeing. 58% reported health broadly from a determinants of health and health equity perspective. HWB given a high priority - 43% an >=8 on a scale of 10	City and rural councils reported HWB as a higher priority than regional councils. City respondents more likely to report personal obligation and organisational obligation and that it is part of their professional duties. City councils more likely to report a more supportive legislative environment. City and regional council more likely to report strong leadership within council and sufficient coo…	Respondent bias, Definition of HWB implied throughout survey.
60	Mundo, W., Manetta, P., Fort, M. P., & Sauaia, A. (2019). A qualitative study of health in all policies at the local level. INQUIRY: The Journal of Health Care Organization, Provision, and Financing, 56, 0046958019874153.	2019	USA	Local	HiAP	Aim to describe how Colorado local public health agencies are implementing HiAP, as well as successes, tools and challenges associated with the implementation.	Qualitative interviews (n=13)	8 Directors and Deputy Directors of LPHA's, 5 experts in local public health policy.	None	No		Enabler: Developing trust with external agencies through regular contact or finding shared values. Barrier: Lack of understanding of the determinants of health and the role of local government to address. Also needed to educate partners outside of health. Barrier: Limited staff to be able to implement HiAP. Some agencies do have a specific role for implementing HiAP. Enabler: Having access to dec…	The state government needs HiAP to be a higher priority for this to filter down to local level. Colorado currently has no state mandate for HiAP.	Purposely included a range of 8 different geographical types and size of LPHA's but did not present findings to compare.
61	Synnevåg, E. S., Amdam, R., & Fosse, E. (2019). Legitimising Inter-Sectoral Public Health Policies: A Challenge for Professional Identities?. International Journal of Integrated Care, 19(4).	2019	Norway	Local	HiAP	Aim to discuss how professional identities relates to implementation of intersectoral collaboration.	Case study design (n=3), incl. interviews . Sites of differing geographical areas and population size.	31 participants involved in public health policy across 30 interviews. Incl administration positions, politicians, department leaders.	Scotts theoretical framework of institutional pillors; Suchmans legitimacy types	No		Enabler: Regulatory nature of HiAP has supported the legitimising of the HiAP approach. Enabler: There is motivation in local municipalities to develop local regulations and structures for HiAP (e.g. HIA). Barrier: Lack of awareness of public health goals related to the daily work within different sectors. Enabler: Many respondents, outside of public health departments, did recognise that public …	Regulative legitimacy (laws) was apparent in all 3 municipalities. The national public health act legislates HiAP and locally there are regulations and structures in place e.g. integration into local public health policies, health impact assessments. Normative legitimacy (values, norms) was mixed. At both political and administrative levels, respondents reported public health as an ‘issue of inte…	Case study site 2 is reported to struggle to legitimise HiAP more than the others, but no reasons to explain why this might be the case.	Case study sites and informants purposely chosen as they have demonstrated experience in integrating public health policies.
62	South, E., & Lorenc, T. (2020). Use and value of systematic reviews in English local authority public health: a qualitative study. BMC Public Health, 20(1), 1-11.	2020	England	Local	Public health	Aim to determine the use of systematic reviews as evidence in policy making amongst public health directors/staff in local authorities.	Semi-structured qualitative interviews	14 Directors of Public Health or public health trained consultants (across 10 LA’s)	None	No		Barriers to using systematic reviews: - lack of availability, - limited focus (particularly on determinants of health) - elected politicians might value other sources of evidence (e.g. anecdotal evidence) - lack of training in critiquing quality of evidence by other staff in LA's - lack of time.	Interviewees identified that they used systematic reviews and valued the evidence from this source. They also used other sources of information, particularly reports from trusted institutions e.g. NICE.	Nil	Participants had an interest in use of evidence and had participated in public health specialty training, may not be reflective of all staff in LA's.
63	Baldwin, L., Dallaston, E., Bennett, B., McDonald, F., & Fleming, M. L. (2021). Health in all policies for rural and remote health: A role for Australian local governments?. Australian Journal of Public Administration.	2021	Australia	Local	HiAP	To discuss possible challenges to a HiAP approach for rural and remote LGs	Controversy paper	None	None	No		Barriers (these are opinions/proposed): Rural and remote LG's may have less capacity for policy development due to greater responsibilities and more time travelling, less access to public health experts to collaborate with.	Authors recommend that legislation be enacted for LG to address health and wellbeing where this doesn't already exist (although not supported by literature). Authors recommend that LG in rural and remote areas require more support by higher tiers of government, including expertise and funding (although not supported by literature).	Barriers and suggestions for rural and remote LG's in Australia to adopt HiAP.	Controversy paper, not empirical data. Does make some claims about possible challenging factors for rural and remote LG's but not supported by academic literature.
64	van der Graaf, P., Cheetham, M., Redgate, S., Humble, C., & Adamson, A. (2021). Co-production in local government: process, codification and capacity building of new knowledge in collective reflection spaces. Workshops findings from a UK mixed methods study. Health research policy and systems, 19(1), 1-13.	2021	UK	Local	Population health	Aim to explore perspectives from LG staff in co-developing, using and applying evidence in the commissioning of public health services.	Mixed method research. This paper reports on findings from workshops (n=54).	Included representatives consisting of LG staff stakeholders e.g. universities, voluntary organisation.	Created their own model of co-production of research evidence in LG.	No		Barriers to use of evidence: - Data needed at a local level did not match data available, or data required to be collected for national government. - Data was collected by different departments or organisations and not shared, difficult to compare, not available at a geographical level. - Priority given in one case study site for quantitative data, unsure how to use qualititative data from commun…		Nil	The term 'population health' is never defined. There is a mix of terms including public health, commissioned health services and population health. The priorities for evidence explored by each case study site were within scope, including school readiness, health inequalities and health in all policies.

## Sheet: Data extraction_Refs codes
	Study citation	Themes coded to in data analysis	Champion	Community	Cross sector relationships	Events	Evidence	Framing	Funding	Health not the initiator	Policy priority	Leadership/political will	Media	Performance measures	Resources	Role of higher tiers of gov	Role of legislation	Scope of LG	Staff capacity	Time	Understanding	Use of tools	Values
1	Exworthy, M., Berney, L., & Powell, M. (2002). 'How great expectations in Westminster may be dashed locally': the local implementation of national policy on health inequalities. Policy & Politics, 30(1), 79-96.	Champion Cross sector relationships Policy priority Performance measures Role of higher tiers of government Role of legislation	x		x						x			x		x	x
2	Bagley, P., Lin, V., Keating, T., Wise, M., & Sainsbury, P. (2007). In what ways does the mandatory nature of Victoria's municipal public health planning framework impact on the planning process and outcomes?. Australia and New Zealand Health Policy, 4(1).	Community Cross sector relationships Funding Policy priority Leadership/Political will Role of higher tiers of government Role of legislation Staff capacity Understanding		x	x				x		x	x				x	x		x		x
3	Hoeijmakers, M., De Leeuw, E., Kenis, P., & De Vries, N. K. (2007). Local health policy development processes in the Netherlands: an expanded toolbox for health promotion. Health Promotion International, 22(2), 112-121.	Champion Community Cross-sector relationships Policy priority Use of tools	x	x	x						x										x
4	Mannheimer, L. N., Gulis, G., Lehto, J., & Östlin, P. (2007). Introducing Health Impact Assessment: an analysis of political and administrative intersectoral working methods. European Journal of Public Health, 17(5), 526-531.	Cross-sector relationships Evidence Leadership/Political will Role of higher tiers of government Use of tools			x		x					x				x						x
5	Guldbrandsson, K., & Fossum, B. (2009). An exploration of the theoretical concepts policy windows and policy entrepreneurs at the Swedish public health arena. Health promotion international, 24(4), 434-444.	Champion Leadership/Political will	x									x
6	Jansson, E. V., & Tillgren, P. E. (2010). Health promotion at local level: a case study of content, organization and development in four Swedish municipalities. BMC Public Health, 10(1), 1-12.	Champion Cross-sector relationships Events Evidence Funding Health not the initiator Leadership/Political will Media Performance measures Role of higher tiers of government Role of legislation Understanding	x		x	x	x		x	x		x	x	x		x	x				x
7	Schmidt, M., Joosen, I., Kunst, A. E., Klazinga, N. S., & Stronks, K. (2010). Generating political priority to tackle health disparities: a case study in the Dutch city of The Hague. American Journal of Public Health, 100(S1), S210-S215.	Champion Community Cross-sector relationships Evidence Framing Leadership/Political will Values	x	x	x		x	x				x											x
8	Bhatia, R., & Corburn, J. (2011). Lessons from San Francisco: health impact assessments have advanced political conditions for improving population health. Health Affairs, 30(12), 2410-2418.	Cross-sector relationships Funding Staff capacity Time Use of tools			x				x										x	x		x
9	Collins, P. A. (2012). Do great local minds think alike? Comparing perceptions of the social determinants of health between non-profit and governmental actors in two Canadian cities. Health Education Research, 27(3), 371-384.	Policy priority Resources Understanding									x				x						x
10	de Blasio, A., Girán, J., & Nagy, Z. (2012). Potentials of health impact assessment as a local health policy supporting tool. Perspectives in public health, 132(5), 216-220.	Use of tools																				x
11	de Goede, J., van Bon-Martens, M. J., Mathijssen, J. J., Putters, K., & van Oers, H. A. (2012). Looking for interaction: quantitative measurement of research utilization by Dutch local health officials. Health Research Policy and Systems, 10(1), 1-12.	Evidence Media Values					x						x										x
12	Didem, E. K. E., Filiz, E., Orhan, O., Gulnur, S., & Erdal, B. (2012). Local decision makers’ awareness of the social determinants of health in Turkey: a cross-sectional study. BMC Public Health, 12(1), 1-9.	Understanding																			x
13	Spiegel, J., Alegret, M., Clair, V., Pagliccia, N., Martinez, B., Bonet, M., & Yassi, A. (2012). Intersectoral action for health at a municipal level in Cuba. International journal of public health, 57(1), 15-23.	Cross-sector relationships Role of higher tiers of government			x											x
14	Steenbakkers, M., Jansen, M., Maarse, H., & de Vries, N. (2012). Challenging Health in All Policies, an action research study in Dutch municipalities. Health policy, 105(2-3), 288-295.	Cross-sector relationships Health not the initiator Policy priority Leadership/Political will			x					x	x	x
15	Collins, P. A., & Hayes, M. V. (2013). Examining the capacities of municipal governments to reduce health inequities: a survey of municipal actors’ perceptions in Metro Vancouver. Canadian Journal of Public Health, 104(4), e304-e310.	Cross-sector relationships Funding Policy priority Role of higher tiers of government Scope of LG Understanding			x				x		x					x		x			x
16	née Grimm, M. J. T., Helgesen, M. K., & Fosse, E. (2013). Reducing social inequities in health in Norway: Concerted action at state and local levels?. Health policy, 113(3), 228-235.	Champion Evidence Funding Policy priority Role of legislation Understanding Use of tools	x				x		x		x						x				x	x
17	Pettman, T. L., Armstrong, R., Pollard, B., Evans, R., Stirrat, A., Scott, I., ... & Waters, E. (2013). Using evidence in health promotion in local government: contextual realities and opportunities. Health Promotion Journal of Australia, 24(1), 72-75.	Cross-sector relationships Evidence Staff capacity			x		x												x
18	Corburn, J., Curl, S., Arredondo, G., & Malagon, J. (2014). Health in all urban policy: city services through the prism of health. Journal of urban health, 91(4), 623-636.	Community Cross-sector relationships Evidence Funding Leadership/political will Performance measures Role of legislations Staff capacity Values		x	x		x		x			x		x			x		x				x
19	Dhesi, S. K. (2014). Exploring how Health and Wellbeing Boards are tackling health inequalities with particular reference to the role of environmental health. The University of Manchester (United Kingdom).	Cross-sector relationships Evidence Policy priority Performance measures Scope of L Understanding Use of tools			x		x				x			x				x			x	x
20	Larsen, M., Rantala, R., Koudenburg, O. A., & Gulis, G. (2014). Intersectoral action for health: the experience of a Danish municipality. Scandinavian journal of public health, 42(7), 649-657.	Community Cross-sector relationships Funding Policy priority Leadership/Political will Media Performance measures Staff capacity		x	x				x		x	x	x	x					x
21	Morrison, J., Pons-Vigués, M., Bécares, L., Burström, B., Gandarillas, A., Domínguez-Berjón, F., ... & Borrell, C. (2014). Health inequalities in European cities: perceptions and beliefs among local policymakers. BMJ open, 4(5).	Community Cross-sector relationships Evidence Funding Policy priority Scope of LG Understanding		x	x		x		x		x							x			x
22	Stoneham, M., & Dodds, J. (2014). An exploratory study identifying where local government public health decision makers source their evidence for policy. Health Promotion Journal of Australia, 25(2), 139-142.	Evidence Media					x						x
23	Storm, I., Harting, J., Stronks, K., & Schuit, A. J. (2014). Measuring stages of health in all policies on a local level: the applicability of a maturity model. Health Policy, 114(2-3), 183-191.	Cross-sector relationships Funding Policy priority Leadership/Political will Resources Understanding			x				x		x	x			x						x
24	Fosse, E., & Helgesen, M. K. (2015). How can local governments level the social gradient in health among families with children? The case of Norway. International Journal of Child, Youth and Family Studies, 6(2), 328-346.	Champion Cross-sector relationships Evidence Funding Policy priority Understanding	x		x		x		x		x										x
25	Hagen, S., Helgesen, M., Torp, S., & Fosse, E. (2015). Health in All Policies: A cross-sectional study of the public health coordinators’ role in Norwegian municipalities. Scandinavian journal of public health, 43(6), 597-605.	Champion Cross-sector relationships Funding	x		x				x
26	Hendriks, A. M., Jansen, M. W., Gubbels, J. S., De Vries, N. K., Molleman, G., & Kremers, S. P. (2015). Local government officials׳ views on intersectoral collaboration within their organization–A qualitative exploration. Health Policy and Technology, 4(1), 47-57.	Community Cross-sector relationships Framing Understanding		x	x			x													x
27	Lowe, M., Whitzman, C., Badland, H., Davern, M., Aye, L., Hes, D., ... & Giles-Corti, B. (2015). Planning healthy, liveable and sustainable cities: How can indicators inform policy?. Urban policy and research, 33(2), 131-144.	Performance measures												x
28	Marks, L., Hunter, D. J., Scalabrini, S., Gray, J., McCafferty, S., Payne, N., ... & Thokala, P. (2015). The return of public health to local government in England: changing the parameters of the public health prioritization debate?. Public health, 129(9), 1194-1203.	Evidence Funding Policy priority Role of higher tiers of government Scope of LG Understanding Values					x		x		x					x		x			x		x
29	McGill, E., Egan, M., Petticrew, M., Mountford, L., Milton, S., Whitehead, M., & Lock, K. (2015). Trading quality for relevance: non-health decision-makers’ use of evidence on the social determinants of health. BMJ open, 5(4), e007053.	Evidence					x
30	Morrison, J., Pons-Vigués, M., Díez, E., Pasarin, M. I., Salas-Nicás, S., & Borrell, C. (2015). Perceptions and beliefs of public policymakers in a Southern European city. International journal for equity in health, 14(1), 1-10.	Community Cross-sector relationships Evidence Funding Policy priority Scope of LG Understanding		x	x		x		x		x							x			x
31	Phillips, G., & Green, J. (2015). Working for the public health: politics, localism and epistemologies of practice. Sociology of health & illness, 37(4), 491-505.	Community Cross-sector relationships Evidence Funding Health not the initiator Role of higher tiers of government		x	x		x		x	x						x
32	Langeveld, K., Stronks, K., & Harting, J. (2016). Use of a knowledge broker to establish healthy public policies in a city district: a developmental evaluation. BMC Public Health, 16(1), 1-13.	Champion Cross-sector relationships Framing Policy priority Leadership/Political will Scope of LG Staff capacity Time	x		x			x			x	x						x	x	x
33	Storm, I., den Hertog, F., Van Oers, H., & Schuit, A. J. (2016). How to improve collaboration between the public health sector and other policy sectors to reduce health inequalities?–A study in sixteen municipalities in the Netherlands. International journal for equity in health, 15(1), 1-14.	Champion Cross-sector relationships Health not the initiator Policy priority Leadership/Political will Scope of LG	x		x					x	x	x						x
34	Willmott, M., Womack, J., Hollingworth, W., & Campbell, R. (2016). Making the case for investment in public health: experiences of Directors of Public Health in English local government. Journal of Public Health, 38(2), 237-242.	Evidence Time					x													x
35	Bekken, W., Dahl, E., & Van Der Wel, K. (2017). Tackling health inequality at the local level: Some critical reflections on the future of Norwegian policies. Scandinavian Journal of Public Health, 45(18_suppl), 56-61.	Evidence Role of higher tiers of government Role of legislation					x									x	x
36	Browne, G. R., Davern, M., & Giles-Corti, B. (2017). What evidence is being used to inform municipal strategic planning for health and wellbeing? Victoria, Australia, a case study. Evidence & Policy: A Journal of Research, Debate and Practice, 13(3), 401-416.	Evidence					x
37	Freire, M. D. S. M., Sá, R. M. P. F. D., & Gurgel, I. G. D. (2017). Healthier Sairé: a intersectorial policy as a turning point for local equity. Ciencia & saude coletiva, 22, 3893-3902.	Cross-sector relationships Events Leadership/Political will Understanding Use of tools			x	x						x									x	x
38	Hagen, S., Torp, S., Helgesen, M., & Fosse, E. (2017). Promoting health by addressing living conditions in Norwegian municipalities. Health promotion international, 32(6), 977-987.	Cross-sector relationships Evidence Policy priority Role of legislation			x		x				x						x
39	Helgesen, M. K., Fosse, E., & Hagen, S. (2017). Capacity to reduce inequities in health in Norwegian municipalities. Scandinavian journal of public health, 45(18_suppl), 77-82.	Champion Cross-sector relationships Evidence Funding	x		x		x		x
40	Holt, D. H., Frohlich, K. L., Tjørnhøj-Thomsen, T., & Clavier, C. (2017). Intersectoriality in Danish municipalities: corrupting the social determinants of health?. Health Promotion International, 32(5), 881-890.	Cross-sector relationships Framing Health not the initiator Understanding			x			x		x											x
41	Lawless, A., Lane, A., Lewis, F. A., Baum, F., & Harris, P. (2017). Social determinants of health and local government: understanding and uptake of ideas in two Australian states. Australian and New Zealand journal of public health, 41(2), 204-209.	Champion Cross-sector relationships Evidence Framing Funding Policy priority Role of higher tiers of government Understanding	x		x		x	x	x		x					x					x
42	Von Heimburg, D., & Hakkebo, B. (2017). Health and equity in all policies in local government: processes and outcomes in two Norwegian municipalities. Scandinavian journal of public health, 45(18_suppl), 68-76.	Cross-sector relationships Evidence Performance measures			x		x							x
43	Fisher, M. (2018). Challenging Institutional Norms to Improve Local-Level Policy for Health and Health Equity: Comment on" Health Promotion at Local Level in Norway: The Use of Public Health Coordinators and Health Overviews to Promote Fair Distribution Among Social Groups". International journal of health policy and management, 7(10), 968.	Community		x
44	Fosse, E., Helgesen, M. K., Hagen, S., & Torp, S. (2018). Addressing the social determinants of health at the local level: Opportunities and challenges. Scandinavian journal of public health, 46(20_suppl), 47-52.	Champion Cross-sector relationships Evidence Role of higher tiers of government Role of legislation	x		x		x									x	x
45	Hagen, S., Øvergård, K. I., Helgesen, M., Fosse, E., & Torp, S. (2018). Health promotion at local level in Norway: the use of public health coordinators and health overviews to promote fair distribution among social groups. International journal of health policy and management, 7(9), 807.	Champion Evidence	x				x
46	Holt, D. H., Carey, G., & Rod, M. H. (2018). Time to dismiss the idea of a structural fix within government? An analysis of intersectoral action for health in Danish municipalities. Scandinavian journal of public health, 46(22_suppl), 48-57.	Cross-sector relationships Policy priority Role of higher tiers of government			x							x				x
47	Holt, D. H., Rod, M. H., Waldorff, S. B., & Tjørnhøj-Thomsen, T. (2018). Elusive implementation: an ethnographic study of intersectoral policymaking for health. BMC health services research, 18(1), 1-12.	Cross-sector relationships Funding Policy priority Leadership/Political will			x				x		x	x
48	Holt, D. H., Waldorff, S. B., Tjørnhøj-Thomsen, T., & Rod, M. H. (2018). Ambiguous expectations for intersectoral action for health: a document analysis of the Danish case. Critical Public Health, 28(1), 35-47.	Cross-sector relationships Framing Leadership/Political will Understanding			x			x				x									x
49	Lillefjell, M., Magnus, E., Knudtsen, M. S., Wist, G., Horghagen, S., Espnes, G. A., ... & Anthun, K. S. (2018). Governance for public health and health equity: The Tröndelag model for public health work. Scandinavian journal of public health, 46(22_suppl), 37-47.	Community Cross-sector relationships Evidence Leadership/Political will Performance measures Role of legislation Understanding		x	x		x					x		x			x				x
50	McCosker, A., Matan, A., & Marinova, D. (2018). Policies, politics, and paradigms: Healthy planning in Australian local government. Sustainability, 10(4), 1008.	Champion Community Cross-sector relationships Evidence Framing Health not the initiator Policy priority Leadership/Political will Role of higher tiers of government Role of legislation Staff capacity	x	x	x		x	x		x	x	x				x	x		x
51	Scheele, C. E., Little, I., & Diderichsen, F. (2018). Governing health equity in Scandinavian municipalities: The inter-sectorial challenge. Scandinavian journal of public health, 46(1), 57-67.	Cross-sector relationships Evidence Framing Performance measures Use of tools			x		x	x						x								x
52	Synnevåg, E. S., Amdam, R., & Fosse, E. (2018). Intersectoral planning for public health: dilemmas and challenges. International journal of health policy and management, 7(11), 982.	Cross-sector relationships Evidence Framing Use of tools			x		x	x														x
53	Synnevåg, E. S., Amdam, R., & Fosse, E. (2018). Public health terminology: Hindrance to a Health in All Policies approach?. Scandinavian Journal of Public Health, 46(1), 68-73.	Framing Understanding						x													x
54	Van Vliet, J. (2018). How to apply the evidence-based recommendations for greater health equity into policymaking and action at the local level?. Scandinavian journal of public health, 46(22_suppl), 28-36.	Cross-sector relationships Funding Policy priority			x				x		x
55	Browne, G. R., Davern, M., & Giles‐Corti, B. (2018). ‘Punching above their weight’: a qualitative examination of local governments’ organisational efficacy to improve the social determinants of health. Australian and New Zealand Journal of Public Health.	Community Funding Policy priority Role of legislation Understanding		x					x		x						x				x
56	Fosse, E., Sherriff, N., & Helgesen, M. (2019). Leveling the Social Gradient in Health at the Local Level: Applying the Gradient Equity Lens to Norwegian Local Public Health Policy. International Journal of Health Services, 49(3), 538-554.	Cross-sector relationships Evidence Policy priority Role of legislation Scope of LG Understanding			x		x				x						x	x			x
57	Kneale, D., Rojas-García, A., & Thomas, J. (2019). Obstacles and opportunities to using research evidence in local public health decision-making in England. Health research policy and systems, 17(1), 1-11.	Evidence Staff capacity Time Values					x												x	x			x
58	Kokkinen, L., Muntaner, C., O’Campo, P., Freiler, A., Oneka, G., & Shankardass, K. (2019). Implementation of Health 2015 public health program in Finland: a welfare state in transition. Health promotion international, 34(2), 258-268.	Cross-sector relationships Funding Policy priority Role of legislation Use of tools Values			x				x		x						x					x	x
59	Lilly, K., Hallett, J., Robinson, S., & Selvey, L. A. (2020). Insights into local health and wellbeing policy process in Australia. Health promotion international, 35(5), 925-934.	Champion Cross-sector relationships Funding Policy priority Leadership/Political will Role of higher tiers of government Staff capacity Understanding Values	x		x				x		x	x				x			x		x		x
60	Mundo, W., Manetta, P., Fort, M. P., & Sauaia, A. (2019). A qualitative study of health in all policies at the local level. INQUIRY: The Journal of Health Care Organization, Provision, and Financing, 56, 0046958019874153.	Community Cross-sector relationships Evidence Framing Funding Leadership/Political will Resources Role of higher tiers of government Staff capacity Understanding Values		x	x		x	x	x			x			x	x			x		x		x
61	Synnevåg, E. S., Amdam, R., & Fosse, E. (2019). Legitimising Inter-Sectoral Public Health Policies: A Challenge for Professional Identities?. International Journal of Integrated Care, 19(4).	Cross-sector relationships Role of legislation Scope of LG Understanding Use of tools Values			x												x	x			x	x	x
62	South, E., & Lorenc, T. (2020). Use and value of systematic reviews in English local authority public health: a qualitative study. BMC Public Health, 20(1), 1-11.	Evidence					x
63	Baldwin, L., Dallaston, E., Bennett, B., McDonald, F., & Fleming, M. L. (2021). Health in all policies for rural and remote health: A role for Australian local governments?. Australian Journal of Public Administration.	Staff capacity Time																	x	x
64	van der Graaf, P., Cheetham, M., Redgate, S., Humble, C., & Adamson, A. (2021). Co-production in local government: process, codification and capacity building of new knowledge in collective reflection spaces. Workshops findings from a UK mixed methods study. Health research policy and systems, 19(1), 1-13.	Cross-sector relationships Evidence			x		x
